# Supplementary material for: Comparing Three Methods of Selecting Training Samples in Supervised Classification of Multispectral Remote Sensing Images
Source: Sensors (Basel). 2023 Oct 17;23(20):8530. doi: 10.3390/s23208530 (PMC10610573; doi:10.3390/s23208530)
Supplement: Supplementary file 1 [file sensors-23-08530-s001.zip]

Archive with 27 entries (22 files):
- CodeData/
- CodeData/Classify.py
- CodeData/EntropyMoudel.py
- CodeData/GroupMoudel.py
- CodeData/TransForm.py
- ImageData/
- ImageData/Sentinel-2/
- ImageData/Sentinel-2-Label/
- ImageData/Sentinel-2-Label/labelo1.tfw
- ImageData/Sentinel-2-Label/labelo1.tif
- ImageData/Sentinel-2-Label/labelo1.tif.aux.xml
- ImageData/Sentinel-2-Label/labelo1.tif.ovr
- ImageData/Sentinel-2-Label/labelo1.tif.vat.cpg
- ImageData/Sentinel-2-Label/labelo1.tif.vat.dbf
- ImageData/Sentinel-2-Label/labelo1.tif.xml
- ImageData/Sentinel-2-test/
- ImageData/Sentinel-2-test/labelfz.tfw
- ImageData/Sentinel-2-test/labelfz.tif
- ImageData/Sentinel-2-test/labelfz.tif.aux.xml
- ImageData/Sentinel-2-test/labelfz.tif.ovr
- ImageData/Sentinel-2-test/labelfz.tif.vat.cpg
- ImageData/Sentinel-2-test/labelfz.tif.vat.dbf
- ImageData/Sentinel-2-test/labelfz.tif.xml
- ImageData/Sentinel-2/ro3.tfw
- ImageData/Sentinel-2/ro3.tif
- ImageData/Sentinel-2/ro3.tif.aux.xml
- ImageData/Sentinel-2/ro3.tif.ovr
