# Supplementary material for: Comparing Three Methods of Selecting Training Samples in Supervised Classification of Multispectral Remote Sensing Images
Source: Sensors (Basel). 2023 Oct 17;23(20):8530. doi: 10.3390/s23208530 (PMC10610573; doi:10.3390/s23208530)
Supplement: Supplementary file 1 [file sensors-23-08530-s001.zip › CodeData/Classify.py]

import numpy as np
from osgeo import gdal
import pickle
import time

start=time.time()
# 读取tif数据集
def readTif(fileName):
    dataset = gdal.Open(fileName)
    if dataset == None:
        print(fileName + "文件无法打开")
    return dataset
# 保存tif文件函数
def writeTiff(im_data, im_geotrans, im_proj, path):
    if 'int8' in im_data.dtype.name:
        datatype = gdal.GDT_Byte
    elif 'int16' in im_data.dtype.name:
        datatype = gdal.GDT_UInt16
    else:
        datatype = gdal.GDT_Float32
    if len(im_data.shape) == 3:
        im_bands, im_height, im_width = im_data.shape
    elif len(im_data.shape) == 2:
        im_data = np.array([im_data])
        im_bands, im_height, im_width = im_data.shape
    # 创建文件
    driver = gdal.GetDriverByName("GTiff")
    dataset = driver.Create(path, int(im_width), int(im_height), int(im_bands), datatype)
    if (dataset != None):
        dataset.SetGeoTransform(im_geotrans)  # 写入仿射变换参数
        dataset.SetProjection(im_proj)  # 写入投影
    for i in range(im_bands):
        dataset.GetRasterBand(i + 1).WriteArray(im_data[i])
    colors = gdal.ColorTable()
    colors.SetColorEntry(0, (115, 74, 18))
    colors.SetColorEntry(1, (38, 112, 0))
    colors.SetColorEntry(2, (0, 0, 0))
    colors.SetColorEntry(3, (255, 250, 240))
    colors.SetColorEntry(4, (135, 206, 235))
    dataset.GetRasterBand(1).SetRasterColorTable(colors)  # 把颜色映射添加到波段

RFpath =r"D:\model0.pickle" # 分类模型
Landset_Path = r"D:\ImageData\sen\ro3.tif" #待分类图像
SavePath = r"D:\saveClassify.tif" #保存分类后的图像


dataset = readTif(Landset_Path)
Tif_width = dataset.RasterXSize  # 栅格矩阵的列数
Tif_height = dataset.RasterYSize  # 栅格矩阵的行数
Tif_geotrans = dataset.GetGeoTransform()  # 获取仿射矩阵信息
Tif_proj = dataset.GetProjection()  # 获取投影信息
Landset_data = dataset.ReadAsArray(0, 0, Tif_width, Tif_height)

#调用保存好的模型
# 以读二进制的方式打开文件
file = open(RFpath, "rb")
# 把模型从文件中读取出来
rf_model = pickle.load(file)
# 关闭文件
file.close()
#用读入的模型进行预测
#  在与测试前要调整一下数据的格式
data = np.zeros((Landset_data.shape[0], Landset_data.shape[1] * Landset_data.shape[2]))
for i in range(Landset_data.shape[0]):
    data[i] = Landset_data[i].flatten()
data = data.swapaxes(0, 1)
#  对调整好格式的数据进行预测
pred = rf_model.predict(data)
#  同样地，我们对预测好的数据调整为我们图像的格式
pred = pred.reshape(Landset_data.shape[1], Landset_data.shape[2])
pred = pred.astype(np.uint8)
#  将结果写到tif图像里
writeTiff(pred, Tif_geotrans, Tif_proj, SavePath)
