# Supplementary material for: Comparing Three Methods of Selecting Training Samples in Supervised Classification of Multispectral Remote Sensing Images
Source: Sensors (Basel). 2023 Oct 17;23(20):8530. doi: 10.3390/s23208530 (PMC10610573; doi:10.3390/s23208530)
Supplement: Supplementary file 1 [file sensors-23-08530-s001.zip › CodeData/EntropyMoudel.py]

import heapq
import math
import heapq
import pandas as pd
import seaborn as sns
import matplotlib.pyplot as plt
import svm as svm
from sklearn.ensemble import RandomForestClassifier
import numpy as np
from sklearn import model_selection
import pickle
from sklearn import svm
from sklearn.neighbors import KNeighborsClassifier
import random
import numpy as np
from sklearn import datasets
from sklearn.model_selection import cross_val_score, GridSearchCV
from sklearn.svm import SVC

def Iris_label(s):
    it = {b'0': 0, b'1': 1, b'2': 2, b'3':3,b'4':4}
    return it[s]


def getFinal(nums, top_Num):
    freq = []
    prob = []

    row = len(nums)
    column = len(nums[0])

    for i in range(column - 1):
        freq_in_each_row = {}
        for j in range(row):
            if nums[j][i] in freq_in_each_row.keys():
                freq_in_each_row[nums[j][i]] += 1
            else:
                freq_in_each_row[nums[j][i]] = 1
        freq.append(freq_in_each_row)

    for dic in freq:
        prob_in_each_row = {}
        for keys in dic:
            prob_in_each_row[keys] = dic[keys] / row
        prob.append(prob_in_each_row)

    hVal = np.zeros(row)
    for i in range(row):
        count = 0
        for j in range(column - 1):
            count += -prob[j][nums[i][j]] * (np.log2(prob[j][nums[i][j]]))
        hVal[i] = count

    ans = heapq.nlargest(top_Num, range(len(hVal)), hVal.take)
    ret = []
    for i in ans:
        ret.append(nums[i])

    return ret


path=r"D:\o1.txt"
SavePath = r"D:\gen.pickle"

#  1.读取数据集
data = np.loadtxt(path, dtype=int, delimiter=',', converters={3: Iris_label})
data = data.tolist()
# data=data.tolist()

n = len(data)

list1 = [0] * 5#每种地物的数量
for i in range(len(data)):
    x = data[i][3]
    if (x == 0):
        list1[0] = list1[0] + 1
    elif (x == 1):
        list1[1] = list1[1] + 1
    elif (x == 2):
        list1[2] = list1[2] + 1
    elif (x == 3):
        list1[3] = list1[3] + 1
    elif (x == 4):
        list1[4] = list1[4] + 1

print(list1)
list5=[0]*5
for i in range(5):

    list5[i]=int(len(data)*0.01*(list1[i]/len(data)))#每种地物选多少
print(list5)
count=[0]*5
m=0
n=list1[0]
sample0=data[0:list1[0]]
sample0=getFinal(sample0,list5[0])
print(len(sample0))
for i in range(4):

    m=list1[i]+m
    n=m+list1[i+1]
    sample_h = data[m:n]
    sample_h = getFinal(sample_h, list5[i + 1])
    print(len(sample_h))
    sample = sample0 + sample_h
    sample0=sample

print(len(sample0))


x, y = np.split(sample0, indices_or_sections=(3,), axis=1)
x = x[:, 0:3]
list1 = [0] * 5
path1 = r"D:\fz.txt"
data1 = np.loadtxt(path1, dtype=int, delimiter=',', converters={3: Iris_label})
p, q = np.split(data1, indices_or_sections=(3,), axis=1)
p = p[:, 0:3]
from sklearn.metrics import accuracy_score, precision_score, recall_score, f1_score, cohen_kappa_score
from sklearn.ensemble import RandomForestClassifier
from sklearn.model_selection import GridSearchCV
from sklearn.svm import SVC

# 训练SVM模型
svm = SVC()

# 定义参数范围，可以根据你的需求进行修改
param_grid_svm = {
    'C': [0.25, 0.50, 1, 2, 4, 8, 16, 32, 64, 128],  # 参数C的候选值
    'kernel': ['rbf'],  # 核函数的候选值v
    'gamma': [0.001, 0.01, 0.1, 1, 10, 100],  # gamma参数的候选值
}
from sklearn.metrics import make_scorer, cohen_kappa_score
kappa_scorer = make_scorer(cohen_kappa_score)
# 使用GridSearchCV进行参数搜索和五折交叉验证
grid_search_svm = GridSearchCV(estimator=svm, param_grid=param_grid_svm, scoring=kappa_scorer, cv=5)
grid_search_svm.fit(x, y.ravel())

# 输出最佳参数和对应的分数
print("SVM最佳参数：", grid_search_svm.best_params_)
print("SVM最佳分数：", grid_search_svm.best_score_)

from sklearn.neighbors import KNeighborsClassifier
from sklearn.model_selection import GridSearchCV

# 创建KNN分类器
knn = KNeighborsClassifier()

# 设置要调整的参数范围
param_grid_knn = {'n_neighbors': [1, 3, 5, 7, 9]}  # K的范围从1到20

# 创建GridSearchCV对象
grid_search_knn = GridSearchCV(knn, param_grid_knn, cv=5, scoring='accuracy')

# 使用训练数据拟合GridSearchCV对象
grid_search_knn.fit(x, y.ravel())

# 打印最佳K值
print("KNN最佳K值:", grid_search_knn.best_params_)

# 打印最佳K值下的交叉验证准确率
print("最佳K值下的交叉验证准确率:", grid_search_knn.best_score_)
rf_model = RandomForestClassifier()
param_grid_rf = {
    'n_estimators': [10, 50, 100, 200],
    'max_features': [1, 3, 5, 7, 9]  # 随机森林中的决策树数量

}

# 使用 GridSearchCV 来进行参数选择
grid_search_rf = GridSearchCV(rf_model, param_grid_rf, cv=5, scoring='accuracy')
grid_search_rf.fit(x, y.ravel())
# 输出最优参数
print("RF最佳K值:", grid_search_rf.best_params_)

# 打印最佳K值下的交叉验证准确率
print("最佳RF值下的交叉验证准确率:", grid_search_rf.best_score_)

SVM_classifier = SVC(C=grid_search_svm.best_params_['C'], kernel='rbf', gamma=grid_search_svm.best_params_['gamma'])
SVM_classifier.fit(x, y.ravel())
q_pred = SVM_classifier.predict(p)
accuracy = accuracy_score(q.ravel(), q_pred)

print("SVM准确率  ", accuracy)

for i in range(2):
    if (i == 1):
        classifier = KNeighborsClassifier(n_neighbors=grid_search_knn.best_params_['n_neighbors'])
        str = "KNN"
    else:
        classifier = RandomForestClassifier(n_estimators=grid_search_rf.best_params_['n_estimators'],
                                            # random_state=0,
                                            # min_samples_leaf=10,
                                            # bootstrap=True,
                                            # min_samples_split=10,
                                            # max_features='sqrt',
                                            max_features=grid_search_rf.best_params_['max_features'],
                                            )

        str = "rf"
    classifier.fit(x, y.ravel())

    q_pred = classifier.predict(p)
    accuracy = accuracy_score(q.ravel(), q_pred)
    ka = cohen_kappa_score(q.ravel(), q_pred)
    # 计算AUC

    # 计算AUC

    print(str, "准确率  ", accuracy)
#  5.保存模型
# 以二进制的方式打开文件：
file = open(SavePath, "wb")
# 将模型写入文件：
pickle.dump(SVM_classifier, file)
# 最后关闭文件：
file.close()
