# Supplementary material for: Comparing Three Methods of Selecting Training Samples in Supervised Classification of Multispectral Remote Sensing Images
Source: Sensors (Basel). 2023 Oct 17;23(20):8530. doi: 10.3390/s23208530 (PMC10610573; doi:10.3390/s23208530)
Supplement: Supplementary file 1 [file sensors-23-08530-s001.zip › ImageData/Sentinel-2-Label/labelo1.tfw]

10.0000000000
0.0000000000
0.0000000000
-10.0000000000
671237.8346780734
6651609.1751861367
