# Supplementary material for: Comparing Three Methods of Selecting Training Samples in Supervised Classification of Multispectral Remote Sensing Images
Source: Sensors (Basel). 2023 Oct 17;23(20):8530. doi: 10.3390/s23208530 (PMC10610573; doi:10.3390/s23208530)
Supplement: Supplementary file 1 [file sensors-23-08530-s001.zip › ImageData/Sentinel-2-test/labelfz.tif.xml]

<?xml version="1.0" encoding="UTF-8"?>
<metadata xml:lang="zh"><Esri><CreaDate>20220426</CreaDate><CreaTime>20295200</CreaTime><ArcGISFormat>1.0</ArcGISFormat><SyncOnce>TRUE</SyncOnce><DataProperties><lineage><Process ToolSource="d:\desktop10.8\ArcToolbox\Toolboxes\Conversion Tools.tbx\FeatureToRaster" Date="20220426" Time="202952">FeatureToRaster shpz Id C:\Users\柠檬\Desktop\地球科学数据分析方法PPT\labelfz.tif 10</Process></lineage></DataProperties></Esri></metadata>
