# Supplementary material for: Comparing Three Methods of Selecting Training Samples in Supervised Classification of Multispectral Remote Sensing Images
Source: Sensors (Basel). 2023 Oct 17;23(20):8530. doi: 10.3390/s23208530 (PMC10610573; doi:10.3390/s23208530)
Supplement: Supplementary file 1 [file sensors-23-08530-s001.zip › ImageData/Sentinel-2/ro3.tif.aux.xml]

<PAMDataset>
  <Metadata>
    <MDI key="DataType">Generic</MDI>
  </Metadata>
  <PAMRasterBand band="1">
    <Histograms>
      <HistItem>
        <HistMin>-0.5</HistMin>
        <HistMax>255.5</HistMax>
        <BucketCount>256</BucketCount>
        <IncludeOutOfRange>1</IncludeOutOfRange>
        <Approximate>0</Approximate>
        <HistCounts>66755|8709|9962|10448|11126|11863|13123|13586|14470|15217|15931|17432|17819|18702|19563|20070|21307|22076|23344|24004|24323|25763|26704|26769|28075|28314|29215|30432|30957|31667|31612|37491|34236|34259|35303|37419|35342|36611|37294|37620|37882|39616|39127|39369|41687|40484|40442|40824|41331|41233|40812|41156|41074|40544|43497|41201|41552|41511|40768|40519|41273|40537|40742|46165|40359|40061|41732|39652|38909|37579|39501|38449|38378|37993|37360|37311|38117|36037|36074|33895|35034|37087|34613|34187|34240|32929|33187|32600|32388|31802|31635|33099|30343|30552|29753|31252|29134|29212|27593|27856|28689|27212|27013|26435|25993|25852|25272|26804|22067|25767|24757|21708|23752|21340|22520|20527|22480|19402|21897|20999|18737|20386|18235|19604|16842|19604|16618|21695|16170|17827|15734|17133|15145|16620|13877|16142|15975|13776|15293|13612|14724|12970|13988|12445|13683|13662|12002|12882|11397|12404|11003|12284|10580|11877|11664|9795|11365|9857|10599|10319|10461|8750|9913|9675|8569|9367|8180|8923|8108|8912|7588|8679|8220|7518|7902|7046|7792|6815|7284|6574|7589|7072|6242|6776|6138|6645|5710|6229|5583|6219|5227|6994|5096|5687|5056|5521|4800|5198|5361|4533|5034|4540|5028|4409|4931|4344|4679|4823|4726|3991|4561|4153|4516|3982|4415|3843|4188|3655|4009|4081|3556|3901|3482|4026|3368|3658|3130|3680|3461|3216|3428|3061|3379|2998|3361|2798|3413|3160|2801|3096|2953|3129|2799|3074|2610|2980|2932|2647|2870|2575|2861|2527|2990|2557|2780|224666</HistCounts>
      </HistItem>
    </Histograms>
    <Metadata>
      <MDI key="RepresentationType">ATHEMATIC</MDI>
      <MDI key="STATISTICS_COVARIANCES">3977.569632565208,3248.149254343326,2937.590321910066</MDI>
      <MDI key="STATISTICS_EXCLUDEDVALUES"></MDI>
      <MDI key="STATISTICS_MAXIMUM">255</MDI>
      <MDI key="STATISTICS_MEAN">91.291873896357</MDI>
      <MDI key="STATISTICS_MINIMUM">0</MDI>
      <MDI key="STATISTICS_SKIPFACTORX">1</MDI>
      <MDI key="STATISTICS_SKIPFACTORY">1</MDI>
      <MDI key="STATISTICS_STDDEV">63.067976284048</MDI>
    </Metadata>
  </PAMRasterBand>
  <PAMRasterBand band="2">
    <Histograms>
      <HistItem>
        <HistMin>-0.5</HistMin>
        <HistMax>255.5</HistMax>
        <BucketCount>256</BucketCount>
        <IncludeOutOfRange>1</IncludeOutOfRange>
        <Approximate>0</Approximate>
        <HistCounts>66954|8789|11251|10665|14198|13252|16847|16407|16743|22480|19253|26877|23128|30770|25642|29455|34901|32915|39075|35325|41749|39400|46009|42323|40786|52211|43730|55178|45083|56872|47573|49632|57141|51755|58139|52848|58751|54485|50879|63004|51664|63449|51658|63913|51021|63748|51442|49836|62941|50325|61800|49525|60165|51414|47523|59281|46322|56460|45226|56790|44214|43962|53145|41511|55183|40243|51110|40053|48947|38508|37826|43083|36881|45114|35449|42923|33835|37091|36146|35655|34609|32543|31943|32612|28117|34385|26819|32404|25366|31030|24362|28053|23267|22064|25954|20931|25610|19715|24021|18323|18364|21893|16542|20757|16249|19490|14732|18577|14210|15495|15194|15079|14345|13853|13522|13447|11656|13372|10723|13179|9948|12415|9499|9040|11285|8806|10708|8312|10013|7431|9482|7538|7275|8951|6938|8591|6612|7247|8026|4507|7802|7063|7263|4425|7074|6634|4783|6479|5517|6183|4122|5807|5022|5491|3785|5144|4461|3369|4817|4624|4090|3235|4418|4118|2375|3954|3881|3880|2297|3752|3689|2506|3230|3443|3500|2282|2985|3382|2333|3539|2512|3126|2466|3162|2422|2518|2935|2956|2926|1761|2885|2806|2692|1551|2632|2601|1502|2479|2473|2358|1448|2475|2444|1297|2354|2357|2364|1316|2301|2284|1344|2252|2147|2264|1299|2103|2109|1268|2238|2144|2091|1280|2136|2119|1236|2116|2061|2070|1246|2017|1891|1564|1585|1923|2041|1552|1939|1498|1906|1518|2030|1545|1506|1954|1877|1509|1616|1912|1864|1126|1803|1798|1788|1082|1863|221281</HistCounts>
      </HistItem>
    </Histograms>
    <Metadata>
      <MDI key="RepresentationType">ATHEMATIC</MDI>
      <MDI key="STATISTICS_COVARIANCES">3248.149254343326,3445.173259140333,3356.798091905845</MDI>
      <MDI key="STATISTICS_EXCLUDEDVALUES"></MDI>
      <MDI key="STATISTICS_MAXIMUM">255</MDI>
      <MDI key="STATISTICS_MEAN">73.389765439796</MDI>
      <MDI key="STATISTICS_MINIMUM">0</MDI>
      <MDI key="STATISTICS_SKIPFACTORX">1</MDI>
      <MDI key="STATISTICS_SKIPFACTORY">1</MDI>
      <MDI key="STATISTICS_STDDEV">58.695598294424</MDI>
    </Metadata>
  </PAMRasterBand>
  <PAMRasterBand band="3">
    <Histograms>
      <HistItem>
        <HistMin>-0.5</HistMin>
        <HistMax>255.5</HistMax>
        <BucketCount>256</BucketCount>
        <IncludeOutOfRange>1</IncludeOutOfRange>
        <Approximate>0</Approximate>
        <HistCounts>54130|7969|9366|10626|12082|13458|15245|17290|13897|20547|22958|24925|26835|30083|32014|35184|27444|38534|42273|44494|46287|47535|51177|54274|55088|43563|59358|59137|61842|61882|66969|64592|65155|50406|66902|66805|67795|70407|67184|67146|66832|67180|51089|66074|68226|62361|67335|62802|63772|60989|46808|60769|58452|60485|57516|56348|55318|54768|54859|36867|52136|54266|49639|44804|47628|46452|45425|30879|42789|41836|40435|37070|38731|40200|35982|34458|25722|32639|31909|30876|29497|29089|28394|27055|20569|25012|25064|25625|23401|22059|21842|20687|20156|14767|19054|18422|17161|16621|16680|17001|15022|10268|15178|14034|12915|12978|12250|12126|11624|11534|8397|10756|10504|10023|9953|9196|9173|9666|6224|8488|9054|8298|7973|7539|7311|7422|7231|5525|6577|6693|6743|6675|6858|6329|6176|4758|6080|5854|5914|5752|5799|5139|5778|4763|3985|5349|5357|3992|5001|4227|5005|4273|3448|4907|4141|4630|3819|4341|4452|3770|4331|3099|3637|4093|3376|4071|3297|3982|3274|2595|3757|3129|3674|3519|3040|3577|3002|3460|2446|3012|3252|2989|3316|2845|3288|3332|1845|3278|3188|2769|3063|2750|3162|2673|2979|2069|2626|3011|2427|2838|2892|2366|2490|1868|2204|2519|2089|2404|2039|2271|1872|2186|1558|1748|2046|1969|1635|1949|1624|1928|1351|1660|1928|1544|1854|1579|1879|1832|1558|1128|1724|1532|1685|1458|1722|1333|1631|1209|1413|1654|1689|1359|1565|1610|1432|1610|663|1582|1386|1601|1384|1549|1282|1517|1345|230993</HistCounts>
      </HistItem>
    </Histograms>
    <Metadata>
      <MDI key="RepresentationType">ATHEMATIC</MDI>
      <MDI key="STATISTICS_COVARIANCES">2937.590321910066,3356.798091905845,3490.368404896319</MDI>
      <MDI key="STATISTICS_EXCLUDEDVALUES"></MDI>
      <MDI key="STATISTICS_MAXIMUM">255</MDI>
      <MDI key="STATISTICS_MEAN">69.985073876567</MDI>
      <MDI key="STATISTICS_MINIMUM">0</MDI>
      <MDI key="STATISTICS_SKIPFACTORX">1</MDI>
      <MDI key="STATISTICS_SKIPFACTORY">1</MDI>
      <MDI key="STATISTICS_STDDEV">59.079339915882</MDI>
    </Metadata>
  </PAMRasterBand>
</PAMDataset>
